# Supplementary material for: Effect of Ginseng Powder Supplementation on the Physicochemical Properties, Antioxidant Capacity, and Sensory Characteristics of Cream Soup
Source: Foods. 2022 Apr 20;11(9):1193. doi: 10.3390/foods11091193 (PMC9105560; doi:10.3390/foods11091193)
Supplement: Supplementary file 1 [file foods-11-01193-s001.zip]

Archive with 1 entries (1 files):
- foods-1667424-supplementary.pdf
